# Supplementary material for: Microbial strain-level population structure and genetic diversity from metagenomes
Source: Genome Res. 2017 Apr;27(4):626–38. doi: 10.1101/gr.216242.116 (PMC5378180; doi:10.1101/gr.216242.116)
Supplement: Supplemental Material [file supp_gr.216242.116_Supplementary_Code.tar.gz]

Archive with 25 entries (23 files):
- src_only
- src_only/metaphlan2.py
- src_only/strainphlan_src
- src_only/strainphlan_src/build_tree_single_strain.py
- src_only/strainphlan_src/which.py
- src_only/strainphlan_src/fix_AF1.py
- src_only/strainphlan_src/plot_tree_graphlan.py
- src_only/strainphlan_src/mixed_utils.py
- src_only/strainphlan_src/which.pyc
- src_only/strainphlan_src/fastx_len_filter.py
- src_only/strainphlan_src/ooSubprocess.pyc
- src_only/strainphlan_src/plot_tree_ete2.py
- src_only/strainphlan_src/sample2markers.py
- src_only/strainphlan_src/dump_file.py
- src_only/strainphlan_src/compute_distance.py
- src_only/strainphlan_src/ooSubprocess.py
- src_only/strainphlan_src/mixed_utils.pyc
- src_only/strainphlan_src/sam_filter.py
- src_only/strainphlan_src/add_metadata_tree.py
- src_only/strainphlan_src/extract_markers.py
- src_only/strainphlan_src/extract_dataset_metadata.py
- src_only/strainphlan_src/compute_distance_all.py
- src_only/strainphlan_src/logging.ini
- src_only/strainphlan_src/sample2markers.pyc
- src_only/strainphlan.py
