# Supplementary material for: Microbial strain-level population structure and genetic diversity from metagenomes
Source: Genome Res. 2017 Apr;27(4):626–38. doi: 10.1101/gr.216242.116 (PMC5378180; doi:10.1101/gr.216242.116)
Supplement: Supplemental Material [file supp_gr.216242.116_Supplementary_Code.tar.gz › src_only/strainphlan_src/which.py]

#!/usr/bin/env python
# Author: Duy Tin Truong (duytin.truong@unitn.it)
#		at CIBIO, University of Trento, Italy


import os
def which(program):
    def is_exe(fpath):
        return os.path.isfile(fpath) and os.access(fpath, os.X_OK)

    fpath, fname = os.path.split(program)
    if fpath:
        if is_exe(program):
            return program
    else:
        for path in os.environ["PATH"].split(os.pathsep):
            path = path.strip('"')
            exe_file = os.path.join(path, program)
            if is_exe(exe_file):
                return exe_file

    return None

def is_exe(program):
    return which(program) != None
