# Supplementary material for: Microbial strain-level population structure and genetic diversity from metagenomes
Source: Genome Res. 2017 Apr;27(4):626–38. doi: 10.1101/gr.216242.116 (PMC5378180; doi:10.1101/gr.216242.116)
Supplement: Supplemental Material [file supp_gr.216242.116_Supplementary_Code.tar.gz › src_only/strainphlan_src/plot_tree_graphlan.py]

#!/usr/bin/env python
#Author: Duy Tin Truong (duytin.truong@unitn.it)
#        at CIBIO, University of Trento, Italy

__author__  = 'Duy Tin Truong (duytin.truong@unitn.it)'
__version__ = '0.1'
__date__    = '4 May 2015'

import sys
import os
import argparse as ap
import dendropy
from StringIO import StringIO
import re
from collections import defaultdict
import ConfigParser
import matplotlib.colors as colors
import subprocess


def read_params():
    p = ap.ArgumentParser()
    p.add_argument('--ifn_tree', 
                   required=True, 
                   default=None, 
                   type=str,
                   help='The input tree in newick format.')
    p.add_argument('--colorized_metadata', 
                   required=False, 
                   default='unset', 
                   type=str,
                   help='The metadata field to colorize. Default "unset".')
    p.add_argument('--fig_size', 
                   required=False, 
                   default=8, 
                   type=float,
                   help='The figure size. Default "8".')
    p.add_argument('--legend_marker_size', 
                   required=False, 
                   default=20, 
                   type=int,
                   help='The legend marker size. Default "20".'
                   )
    p.add_argument('--legend_font_size', 
                   required=False, 
                   default=10, 
                   type=int,
                   help='The legend font size. Default "10".'
                   )
    p.add_argument('--legend_marker_edge_width', 
                   required=False, 
                   default=0.2, 
                   type=float,
                   help='The legend marker edge width. Default "0.2".'
                   )
    p.add_argument('--leaf_marker_size', 
                   required=False, 
                   default=20, 
                   type=int,
                   help='The legend marker size. Default "20".'
                   )
    p.add_argument('--leaf_marker_edge_width', 
                   required=False, 
                   default=0.2, 
                   type=float,
                   help='The legend marker edge width. Default "0.2".'
                   )
    p.add_argument('--dpi', 
                   required=False, 
                   default=300, 
                   type=int,
                   help='The figure dpi.')
    p.add_argument('--figure_extension', 
                   required=False, 
                   default='.png', 
                   type=str,
                   help='The figure extension. Default ".png".')
    p.add_argument('--ofn_prefix', 
                   required=False, 
                   default=None, 
                   type=str,
                   help='The prefix of output files.')
    return p.parse_args()


def run(cmd):
    print cmd
    subprocess.call(cmd.split())
    


def main(args):
    tree = dendropy.Tree.get_from_path(args.ifn_tree, schema='newick',
                                       preserve_underscores=True)
    tree.reroot_at_midpoint()
    count = 0
    metadatas = set([])
    node2metadata = {}
    for node in tree.preorder_node_iter():
        nodestr = node.get_node_str().strip("'")
        if node.is_leaf():
            if '.' in nodestr:
                nodestr = nodestr.replace('.',',')
                node.taxon = dendropy.Taxon(label=nodestr)
            substrs = re.findall(
                         '%s-[a-zA-Z0-9.]*'%args.colorized_metadata,
                          nodestr)
            if substrs:
                md = substrs[0].replace(args.colorized_metadata + '-', '')
                metadatas.add(md)
                node2metadata[nodestr] = md
        else:
            count += 1
            node.taxon = dendropy.Taxon(label='node_%d'%count)
    metadatas = sorted(list(metadatas))
    color_names = colors.cnames.keys()
    metadata2color = {}
    for i, md in enumerate(metadatas):
        metadata2color[md] = color_names[i % len(color_names)]

    if not args.ofn_prefix:
        args.ofn_prefix = args.ifn_tree
    ofn_tree = args.ofn_prefix + '.graphlantree'
    tree.write_to_path(ofn_tree, 'newick')
    ofn_annot = args.ofn_prefix + '.annot'
    with open(ofn_annot, 'w') as ofile:
        #ofile.write('clade_separation\t0\n')
        ofile.write('branch_bracket_width\t0\n')
        #ofile.write('clade_separation\t0.15\n')
        ofile.write('branch_bracket_depth\t0\n')
        #ofile.write('branch_thickness\t1.25\n')
        ofile.write('annotation_background_width\t0\n')
        
        # legend
        ofile.write('#legends\n')
        ofile.write('class_legend_font_size\t%d\n'%args.legend_font_size)

        for md in metadata2color:
            ofile.write('%s\tclade_marker_size\t%d\n'%(md, args.legend_marker_size))
            ofile.write('%s\tclade_marker_color\t%s\n'%(md, metadata2color[md]))
            ofile.write('%s\tclade_marker_edge_width\t%f\n'%(md, args.legend_marker_edge_width))

        # remove intermedate nodes
        for node in tree.preorder_node_iter():
            if not node.is_leaf():
                nodestr = node.get_node_str().strip("'")
                ofile.write('%s\tclade_marker_size\t0\n'%(nodestr))

        # colorize leaf nodes
        for node in tree.seed_node.leaf_nodes():
            nodestr = node.get_node_str().strip("'")
            if nodestr in node2metadata:
                leaf_color = metadata2color[node2metadata[nodestr]]
                ofile.write('%s\tclade_marker_size\t%d\n'%(nodestr, args.leaf_marker_size))
                ofile.write('%s\tclade_marker_color\t%s\n'%(nodestr, leaf_color))
                ofile.write('%s\tclade_marker_edge_width\t%f\n'%(nodestr, args.leaf_marker_edge_width))

    ofn_xml = args.ofn_prefix + '.xml'
    cmd = 'graphlan_annotate.py --annot %s %s %s'%(ofn_annot, ofn_tree, ofn_xml)
    run(cmd)

    ofn_fig = args.ofn_prefix + args.figure_extension
    cmd = 'graphlan.py %s %s --dpi %d --size %f'%(ofn_xml, ofn_fig, args.dpi, args.fig_size)
    run(cmd)

    print 'Output file: %s'%ofn_fig


if __name__ == "__main__":
    args = read_params()
    main(args)
    #test()
