# Supplementary material for: Microbial strain-level population structure and genetic diversity from metagenomes
Source: Genome Res. 2017 Apr;27(4):626–38. doi: 10.1101/gr.216242.116 (PMC5378180; doi:10.1101/gr.216242.116)
Supplement: Supplemental Material [file supp_gr.216242.116_Supplementary_Code.tar.gz › src_only/strainphlan_src/fastx_len_filter.py]

#!/usr/bin/env python
from Bio import SeqIO
import argparse as ap
import sys

def read_params(args):
	p = ap.ArgumentParser(description = 'fastax_len_filter.py Parameters\n')
	p.add_argument('--min_len', required = True, default = None, type = int)
	return vars(p.parse_args())
	
if __name__ == '__main__':
	args = read_params(sys.argv)
	min_len = args['min_len']
	with sys.stdout as outf:
		for r in SeqIO.parse(sys.stdin, "fastq"):
			if len(r) >= min_len:
				SeqIO.write(r, outf, "fastq")
