# Supplementary material for: Microbial strain-level population structure and genetic diversity from metagenomes
Source: Genome Res. 2017 Apr;27(4):626–38. doi: 10.1101/gr.216242.116 (PMC5378180; doi:10.1101/gr.216242.116)
Supplement: Supplemental Material [file supp_gr.216242.116_Supplementary_Code.tar.gz › src_only/strainphlan_src/logging.ini]

[loggers]
keys=root

[handlers]
keys=consoleHandler

[formatters]
keys=simpleFormatter

[logger_root]
level=DEBUG
handlers=consoleHandler

[handler_consoleHandler]
class=StreamHandler
level=DEBUG
formatter=simpleFormatter
args=(sys.stdout,)

[formatter_simpleFormatter]
format=%(asctime)s | %(name)s | %(levelname)s | %(funcName)s | %(lineno)d | %(message)s
datefmt=
